# Supplementary material for: “Two Birds with One Stone”: F Doping Ni–Co Hydroxide as High-Performance Cathode Material for Aqueous Zn Batteries
Source: Nanomaterials (Basel). 2022 May 23;12(10):1780. doi: 10.3390/nano12101780 (PMC9144373; doi:10.3390/nano12101780)
Supplement: Supplementary file 1 [file nanomaterials-12-01780-s001.zip]

Archive with 1 entries (1 files):
- nanomaterials-1716246-supplementary.pdf
